# Supplementary material for: Three-dimensional and nanoscale resolved hierarchical structure of electroplated zinc complex in aqueous zinc battery
Source: Natl Sci Rev. 2026 Apr 13;13(9):nwag114. doi: 10.1093/nsr/nwag114 (PMC13182254; doi:10.1093/nsr/nwag114)
Supplement: nwag114_Supplemental_Files [file nwag114_supplemental_files.zip]

Archive with 5 entries (5 files):
- Supplementary data.pdf
- Supplementary Video 1.mp4
- Supplementary Video 2.mp4
- Supplementary Video 3.mp4
- Teaser text.docx
